# Supplementary material for: High-risk clonal expansion of IMP-producing Enterobacter cloacae complex in regional Japanese healthcare settings
Source: Antimicrob Agents Chemother. 2025 Oct 17;69(12):e00953-25. doi: 10.1128/aac.00953-25 (PMC12691687; doi:10.1128/aac.00953-25)
Supplement: Supplemental tables — Tables S1 to S3. [file aac.00953-25-s0001.xlsx]

## Sheet: Table S1
Table S1. Characteristics of All Screened ECC Isolates and CPEC isolates harboring blaIMP-1 group
Variable	All Screened ECC (n=211)	CPEC (blaIMP-1 group) (n=196)
Demographics
Patients, n	211	196
Median age, years (95% CI)	80.9 (79.4-82.5)	80.8 (79.1‒82.4)
Median age	83	83
Male-to-female ratio	1.07:1	1.11:1
Regional distribution of isolates, n (%)
Tohoku	106 (50.2%)	101 (51.5%)
Kanto (Tokyo)	47 (22.3%)	40 (20.4%)
Chubu	10 (4.7%)	9 (4.6%)
Chugoku	5 (2.4%)	4 (2.0%)
Kyushu	40 (19.0%)	39 (19.9%)
Shikoku	3 (1.4%)	3 (1.5%)
Sample types
Lower respiratory tract	79 (37.4%)	74 (37.8%)
Urine	56 (26.5%)	54 (27.6%)
Upper respiratory tract	24 (11.4%)	23 (11.7%)
Blood	23 (10.9%)	20 (10.2%)
Catheter-tip	8 (3.8%)	6 (3.1%)
Others†	21 (10.0%)	19 (9.7%)
†"Others" were as follows: pressure ulcer (1), stool (3), ascitic fluid (3), closed abscess (2), genitourinary specimen (1), bile (1), pleural fluid (1), open abscess (5), and specimens from other unspecified sites (4).
*Abbreviations: CPEC, Carbapenemase-producing Enterobacter cloacae complex; CREC, Carbapenem-resistant Enterobacter cloacae complex; CI, Confidence interval; IQR, Interquartile Range.

## Sheet: Table S2
Table S2. Whole-genome sequence reads data by MiSeq and assembly summary
Strain ID	Total length (bp)	No. of Contigs	GC Content (%)	N50	No. of CDSs	No. of rRNA	No. of tRNA	Coverage
ECC_Tohoku1	5181463	128	0.545	226662	4939	2	85	102.1
ECC_Tohoku2	5272457	119	0.549	276119	5018	9	81	62.8
ECC_Tohoku3	5276874	133	0.549	212764	5028	10	81	63.3
ECC_Tohoku4	5261048	121	0.549	249462	4991	9	80	63.9
ECC_Tohoku5	5366050	286	0.547	264381	5060	9	80	66.8
ECC_Tohoku6	5306517	121	0.548	297427	5073	7	80	68.5
ECC_Tohoku7	5265186	134	0.549	276119	5009	9	81	90
ECC_Tohoku8	4610100	43	0.556	466726	4306	7	80	99.9
ECC_Tohoku9	4989993	108	0.548	255043	4766	6	79	63.5
ECC_Tohoku10	5229374	124	0.545	217745	5008	2	88	81.3
ECC_Tohoku11	5057889	150	0.552	165875	4805	5	82	64.4
ECC_Tohoku12	5078227	101	0.551	161921	4895	8	82	65.2
ECC_Tohoku13	5009519	102	0.547	176187	4748	3	84	65.3
ECC_Tohoku14	5277938	89	0.549	298516	5011	8	80	66.1
ECC_Tohoku15	5187202	111	0.545	169765	4954	2	85	67.6
ECC_Tohoku16	5022859	85	0.549	300100	4745	5	80	67.9
ECC_Tohoku17	5102018	108	0.551	274552	4846	3	80	74.5
ECC_Tohoku18	5307154	145	0.548	138215	5022	7	82	83.4
ECC_Tohoku19	5169127	91	0.549	324619	4872	6	80	87.7
ECC_Tohoku20	5387709	98	0.546	301266	5141	8	80	101.9
ECC_Tokyo1	5266259	111	0.549	297163	4971	6	79	110.5
ECC_Tokyo2	5277600	108	0.549	274006	4987	6	79	125.1
ECC_Tokyo3	5055190	121	0.553	142104	4760	3	82	133.3
ECC_Tokyo4	5128733	126	0.546	195566	4840	1	80	134
ECC_Tokyo5	5132082	91	0.553	258761	4882	3	81	134
ECC_Tokyo6	5081153	89	0.548	283484	4834	1	79	136.1
ECC_Tokyo7	5107536	108	0.547	319706	4872	1	82	141.9
ECC_Tokyo8	5156790	93	0.546	323757	4908	2	80	150.2
ECC_Tokyo9	5293864	134	0.549	190070	5016	2	82	163.6
ECC_Tokyo10	5306011	104	0.548	455297	5055	6	79	168.2
ECC_Tokyo11	5134162	118	0.546	179876	4879	1	79	168.8
ECC_Tokyo12	5206198	160	0.55	205178	4972	5	81	178.7
ECC_Tokyo13	5424989	123	0.548	229407	5187	3	82	181.7
ECC_Tokyo14	5154371	89	0.546	322790	4934	2	80	183.1
ECC_Tokyo15	5120172	90	0.546	323550	4881	1	79	185.6
ECC_Tokyo16	5104532	111	0.546	195566	4848	1	80	189.7
ECC_Tokyo17	5077270	110	0.549	216909	4834	4	83	190.1
ECC_Tokyo18	5130108	104	0.546	261448	4881	2	81	190.9
ECC_Tokyo19	5029268	96	0.547	189247	4745	1	80	192.7
ECC_Tokyo20	5198359	116	0.547	151489	4979	3	79	193.3
ECC_Tokyo21	5450155	122	0.549	180482	5232	4	82	197.4
ECC_Tokyo22	5374760	174	0.548	155576	5136	3	82	208.3
ECC_Tokyo23	5141696	93	0.549	330833	4870	2	80	211.9
ECC_Tokyo24	4730306	55	0.558	352749	4467	4	82	216.2
ECC_Tokyo25	5275037	99	0.549	264086	5019	6	79	221.1
ECC_Tokyo26	5464443	182	0.543	189899	5181	3	79	232.2
ECC_Tokyo27	5208469	106	0.55	314367	4957	2	84	234.1
ECC_Tokyo28	5021599	106	0.547	291626	4818	2	80	236.4
ECC_Tokyo29	5332785	121	0.544	283485	5123	1	83	237.8
ECC_Tokyo30	5184001	96	0.548	289988	4980	3	79	248.7
ECC_Tokyo31	5295482	127	0.545	270680	5086	1	84	249.2
ECC_Tokyo32	5521702	171	0.552	130747	5245	4	82	269.3
ECC_Tokyo33	5242921	106	0.549	402104	5008	2	81	281.4
ECC_Chubu1	5145332	98	0.55	233793	4897	3	83	103
ECC_Chubu2	5265001	118	0.548	206340	4997	6	79	124.1
ECC_Chubu3	5074162	110	0.55	218582	4787	4	84	153
ECC_Chubu4	5096463	93	0.547	385245	4850	2	80	168.9
ECC_Chubu5	5245765	122	0.549	263651	4964	6	79	233.8
ECC_Chubu6	5205428	90	0.549	247954	4904	6	79	292.7
ECC_Chubu7	5264808	110	0.549	297161	4974	6	81	312.6
ECC_West1	4868676	105	0.55	131452	4614	6	78	57.2
ECC_West2	4829421	63	0.555	431963	4555	8	81	58.8
ECC_West3	5031322	117	0.555	201199	4790	5	84	58.9
ECC_West4	5076672	111	0.545	201065	4800	1	83	60
ECC_West5	5144209	92	0.546	274352	4902	1	85	60.6
ECC_West6	5147996	98	0.546	274352	4899	1	83	60.7
ECC_West7	4938768	81	0.549	181405	4694	2	83	60.9
ECC_West8	5238135	128	0.549	168484	4940	6	81	61.9
ECC_West9	5240009	107	0.549	185246	4953	8	81	18.2
ECC_West10	5197361	131	0.545	116829	4977	2	83	45.7
ECC_West11	4928154	74	0.55	274363	4657	1	83	47.4
ECC_West12	5162567	85	0.546	244651	4925	2	83	48.5
ECC_West13	4900693	70	0.551	244665	4652	2	83	50.2
ECC_West14	5240115	100	0.549	297298	4953	10	80	51.5
ECC_West15	4977510	99	0.55	169765	4746	2	86	52.7
ECC_West16	5390622	155	0.548	251138	5151	7	81	56.3
ECC_West17	4980194	68	0.55	181625	4718	5	85	57.2
ECC_West18	5356709	137	0.549	284020	5102	7	81	57.5
ECC_West19	5182681	125	0.547	279785	4933	5	80	58.3
ECC_West20	4922975	84	0.547	190111	4615	3	80	32.5
Summary statistics
Mean	5.16298e+06	111.6	0.5485	249524	4907.16	4.1625	81.2875	128.059
Median	5175295	108	0.549	253090	4929	3	81	102.55
Range	4.6M~5.5M	43~286	0.543~0.558	116829~466726	4306~5245	1~10	78~88	18.2~312.6
*Abbreviations: CDSs, coding sequences; rRNA, ribosomal RNA; tRNA, transfer RNA; N50, the length of the shortest contig at 50% of the total genome assembly size

## Sheet: Table S3
Table S3. Yearly Distribution of CPEC Isolates harboring blaIMP-1 group by Hospital, Prefecture, and Facility Size in Japan (2014–2022)
Region	Prefecture	Hospital ID( BED count)	Total isolates in each facilities (n)	Year (Annual number of isolated ECC strains, n)
				2014	2015	2016	2017	2018	2019	2020	2021	2022
Tohoku	Miyagi	Hospital 1 (<200)	2					1	1
		Hospital 2 (<200)	1		1
		Hospital 3 (<200)	1		1
		Hospital 4 (<200)	1							1
	Yamagata	Hospital 5 (200-400)	1					1
		Hospital 6 (200-400)	1									1
	Fukushima	Hospital 7 (>400)★	88		14	18	9	12	15	13	5	2
		Hospital 8 (200-400)	2					1			1
		Hospital 9 (<200)	3						1	2
		Hospital 10 (200-400)	1					1
Kanto	Tokyo	Hospital 11 (<200)	2		1		1
		Hospital 12 (>400)	3					1	2
		Hospital 13 (<200)	1						1
		Hospital 14 (<200)★	9			1	1	3		3	1
		Hospital 15 (<200)★	2			1	1
		Hospital 16 (<200)	1			1
		Hospital 17 (<200)	1			1
		Hospital 18 (<200)	1			1
		Hospital 19 (<200)	1		1
		Hospital 20 (<200)	1						1
		Hospital 21 (<200)★	3			2	1
		Hospital 22 (200-400)	1				1
		Hospital 23 (200-400)	1		1
		Hospital 24 (<200)	1					1
		Hospital 25 (<200)	1					1
		Hospital 26 (<200)	3			1	1	1
		Hospital 27 (<200)	1								1
		Hospital 28 (<200)	3					1		1	1
		Hospital 29 (200-400)★	4					2		1		1
Chubu	Niigata	Hospital 30 (<200)	1								1
	Nagano	Hospital 31 (<200)	1				1
	Shizuoka	Hospital 32 (<200)	2	2
		Hospital 33 (200-400)	4		1	2	1
		Hospital 34 (<200)	1						1
Chugoku	Hiroshima	Hospital 35 (<200)	2		1			1
	Yamaguchi	Hospital 36 (<200)★	2						1	1
Kyushu	Fukuoka	Hospital 37 (<200)★	28		1	11	5	7	4
		Hospital 38 (<200)	1		1
		Hospital 39 (200-400)★	4		2		2
		Hospital 40 (<200)	1				1
		Hospital 41 (<200)★	3			2		1
	Saga	Hospital 42 (<200)	1		1
		Hospital 43 (<200)	1			1
Shikoku	Tokushima	Hospital 44 (<200)	1					1
	Kochi	Hospital 45 (<200)	1			1
	Kagawa	Hospital 46 (200-400)	1									1
*A star indicates recurrent detection (multiple years) of the same ST within the same facility
